# Supplementary material for: Comparative Analysis of Akebia trifoliata Fruit Softening at Different Flesh Ripening Stages Using Tandem Mass Tag Technology
Source: Front Nutr. 2021 Jul 5;8:684271. doi: 10.3389/fnut.2021.684271 (PMC8287030; doi:10.3389/fnut.2021.684271)
Supplement: Supplementary Table 1 — Sequences of specific primers used for qRT-PCR experiments. [file Table_1.xlsx]

## Sheet: 新建 XLS Worksheet
Table S1 Sequences of specific primers used for qRT-PCR experiments
Gene name	Primer sequence (5′--3′)	Fragmentlength(bp)
TRINITY_DN184790_c0_g1-F	CTATGGGGTTGAGGTATG	132
TRINITY_DN184790_c0_g1-R	GCCCTTTTCATTATCGT
TRINITY_DN139808_c4_g8-F	AGCGGAGTTTTCTTCTG	267
TRINITY_DN139808_c4_g8-R	CATGGGCACTTGGTTCT
TRINITY_DN139684_c2_g2-F	AAATGGACGGACTACAACT	144
TRINITY_DN139684_c2_g2-R	ATATCAAGCCCCAAAGC
TRINITY_DN140504_c0_g1-F	TTCCACGGCATTCCTCCTCT	181
TRINITY_DN140504_c0_g1-R	CTTCTCCCCAAATCCCACCA
TRINITY_DN137440_c4_g2-F	TTATGGGTTTTATCCTCTTG	125
TRINITY_DN137440_c4_g2-R	GTTTGGGTAGGTAGTTGTATT
TRINITY_DN143081_c1_g2-F	TAAGGCGTGGGATTGTTGAT	271
TRINITY_DN143081_c1_g2-R	CTTGTTACCCGTAGCCGAAA
TRINITY_DN135840_c4_g6-F	CACTAATGTTGGAGGAGCCG	148
TRINITY_DN135840_c4_g6-R	TGTGGTGACTTGGAAGGAGA
TRINITY_DN140865_c1_g2-F	ATTGCTTTGAACTTTACTCTG	202
TRINITY_DN140865_c1_g2-R	CCTAAACGAAATAAATCAGC
TRINITY_DN136333_c1_g2-F	GACAGAGCCGTTAGAGTGTTCGAGT	212
TRINITY_DN136333_c1_g2-R	CCACAGCAACTCATCCTACACTCAA
TRINITY_DN134940_c2_g1-F	GGAGATTTGATGTTGAATGGTGCTT	119
TRINITY_DN134940_c2_g1-R	GTTGTGATCGAACCGACGAGAGA
TRINITY_DN134267_c0_g1-F	GTATCAGAGGATGGGAG	169
TRINITY_DN134267_c0_g1-R	TACCTTCTTAGTTGATTCTG
TRINITY_DN138652_c0_g3-F	GTCTTAGCCGAGCACAT	139
TRINITY_DN138652_c0_g3-R	CAATCCGTATTCCTTTCC
TRINITY_DN142459_c1_g5-F	TGAGATATGTGGCAGTTGG	280
TRINITY_DN142459_c1_g5-R	GCATCATTTCCCGTTAC
TRINITY_DN136194_c2_g2-F	GCCCAGGTGTTACTTTT	182
TRINITY_DN136194_c2_g2-R	AGCCTCTTAGCCGCATC
TRINITY_DN142996_c1_g2-F	TCAGCGATATGGCACCT	195
TRINITY_DN142996_c1_g2-R	TTGAAACCTCGACAGAACA
TRINITY_DN142215_c0_g1-F	TTTCAGGTTGGAGTTTCTA	143
TRINITY_DN142215_c0_g1-R	TCTTGTTCAGTACGGGAG
TRINITY_DN136683_c1_g3-F	TTCGCTAAAGAAAATCCT	167
TRINITY_DN136683_c1_g3-R	ATATCGGTCATCGGCAC
TRINITY_DN139900_c0_g2-F	CTCCGCTTATTCTTCCA	184
TRINITY_DN139900_c0_g2-R	CACATGATACTGTTCCACTG
TRINITY_DN139078_c2_g1-F	CACCTCATGTCACCCTG	112
TRINITY_DN139078_c2_g1-R	GCAATAGTCATAAACCAAGT
TRINITY_DN143053_c1_g6-F	ATGCCCGAGTTGTTTCC	228
TRINITY_DN143053_c1_g6-R	CATTACGCTCCATCCTG
TRINITY_DN143250_c1_g6-F	CAACCGTTTTCTTGCCCCAG	173
TRINITY_DN143250_c1_g6-R	AGGCCCTTGCATAATTGGCT
TRINITY_DN138388_c1_g1-F	CCAGCCTCATATGCCACCAT	110
TRINITY_DN138388_c1_g1-R	CGCTTCAACACATTTGGGCA
TRINITY_DN143028_c0_g1-F	TAACAGCCCAAGGACGAACC	101
TRINITY_DN143028_c0_g1-R	CGATTCCTTCACCGGTTCCA
TRINITY_DN140574_c0_g4-F:	GAGTTGAACGCAGCAGT	142
TRINITY_DN140574_c0_g4-R:	TTGACCTCGGGTTTCTT
TRINITY_DN140574_c0_g1-F:	AAATCGCCAACACTCGC	194
TRINITY_DN140574_c0_g1-R:	CCCACTGCTACGCTCCA
TRINITY_DN136247_c3_g9-F:	AAGGCAATGGCTACAAC	151
TRINITY_DN136247_c3_g9-R:	TCTCCCTCTTTCGCTCT
TRINITY_DN135078_c1_g1-F:	AAGTATTATGGGCGAGGAC	179
TRINITY_DN135078_c1_g1-R:	GATGGCTTGGGTGATTG
TRINITY_DN139955_c0_g2-F:	TTAATGGGCAATGTCCAAATGAGC	211
TRINITY_DN139955_c0_g2-R:	TTAGTACCACCAGGGCAAGTGAAGA
TRINITY_DN137436_c1_g5-F:	TCCTGAATTTCGTTGTTATG	161
TRINITY_DN137436_c1_g5-R:	CGCTTTGTGCCAGTATG
EF-a-F	GTCTCCCTCTTCAGGATGTTTAC
EF-a-R	GACAACCATACCAGGCTTGA
